# Supplementary material for: Monitoring Snake Venom-Induced Extracellular Matrix Degradation and Identifying Proteolytically Active Venom Toxins Using Fluorescently Labeled Substrates
Source: Biology (Basel). 2023 May 24;12(6):765. doi: 10.3390/biology12060765 (PMC10295075; doi:10.3390/biology12060765)
Supplement: Supplementary file 1 [file biology-12-00765-s001.zip]

Archive with 24 entries (21 files):
- Supplementary Materials/
- __MACOSX/._Supplementary Materials
- Supplementary Materials/Supplementary figures/
- __MACOSX/Supplementary Materials/._Supplementary figures
- Supplementary Materials/Supplementary Tables/
- __MACOSX/Supplementary Materials/._Supplementary Tables
- Supplementary Materials/.DS_Store
- __MACOSX/Supplementary Materials/._.DS_Store
- Supplementary Materials/aa - Supplementary Materials_v2_incl track changes.docx
- __MACOSX/Supplementary Materials/._aa - Supplementary Materials_v2_incl track changes.docx
- Supplementary Materials/Supplementary figures/Figures Matyas and Nick SV manuscript 1 v10 (PROOFS)_Figure S2.tif
- __MACOSX/Supplementary Materials/Supplementary figures/._Figures Matyas and Nick SV manuscript 1 v10 (PROOFS)_Figure S2.tif
- Supplementary Materials/Supplementary figures/Figures Matyas and Nick SV manuscript 1 v10 (PROOFS)_Figure S3.tif
- __MACOSX/Supplementary Materials/Supplementary figures/._Figures Matyas and Nick SV manuscript 1 v10 (PROOFS)_Figure S3.tif
- Supplementary Materials/Supplementary figures/Figures Matyas and Nick SV manuscript 1 v10 (PROOFS)_Figure S1.tif
- __MACOSX/Supplementary Materials/Supplementary figures/._Figures Matyas and Nick SV manuscript 1 v10 (PROOFS)_Figure S1.tif
- Supplementary Materials/Supplementary Tables/S2 Table (new).xlsx
- __MACOSX/Supplementary Materials/Supplementary Tables/._S2 Table (new).xlsx
- Supplementary Materials/Supplementary Tables/.DS_Store
- __MACOSX/Supplementary Materials/Supplementary Tables/._.DS_Store
- Supplementary Materials/Supplementary Tables/S1 Table.docx
- __MACOSX/Supplementary Materials/Supplementary Tables/._S1 Table.docx
- Supplementary Materials/Supplementary Tables/S3 Table (complete proteomics).xlsx
- __MACOSX/Supplementary Materials/Supplementary Tables/._S3 Table (complete proteomics).xlsx
