# Supplementary material for: Monitoring Snake Venom-Induced Extracellular Matrix Degradation and Identifying Proteolytically Active Venom Toxins Using Fluorescently Labeled Substrates
Source: Biology (Basel). 2023 May 24;12(6):765. doi: 10.3390/biology12060765 (PMC10295075; doi:10.3390/biology12060765)
Supplement: Supplementary file 1 [file biology-12-00765-s001.zip › Supplementary Materials/Supplementary Tables/S2 Table (new).xlsx]

## Sheet: Proteomics data
Species	Band	Mascot protein hits	Protein score	Protein coverage (%)	Toxin (sub)class	Peptide sequence
B. jararaca	A1	VM3BP_BOTJA	355	17.5	SVMP	GMVLPGTK, IPCAPEDVK, GNYYGYCR, KIPCAPEDVK, MFYSNDDEHK, VCSNGHCVDVATAY, MYELANIVNEILR, ITVKPDVDYTLNSFAEWR, ASMSECDPAEHCTGQSSECPADVFHK
		OXLA_BOTAT	134	5.5	LAAO	IFLTCTK, HDDIFAYEK, SAGQLYEESLQK
	B1	OXLA_BOTPA	558	28	LAAO	STTDLPSR, YDTYSTK, IFLTCTK, FEPPLPPK, FDEIVGGMDK, HDDIFAYEK, EVTVTYQTSAK, RFDEIVGGMDK, SAGQLYEESLQK, KFWEDDGIHGGK, NDKEGWYANLGPMR, DPGVLEYPVKPSEVGK, IYFAGEYTAQAHGWIDSTIK, VGEVNKDPGVLEYPVKPSEVGK
		OXLA_BOTAT	523	24.5	LAAO	STTDLPSR, YDTYSTK, IFLTCTK, FEPPLPPK, NPLEECFR, FDEIVGGMDK, HDDIFAYEK, RFDEIVGGMDK, SAGQLYEESLQK, KFWEDDGIHGGK, DPGVLEYPVKPSEVGK, IYFAGEYTAQAHGWIDSTIK, VGEVNKDPGVLEYPVKPSEVGK
		VM3BP_BOTJA	308	13.6	SVMP	GMVLPGTK, GNYYGYCR, MFYSNDDEHK, MYELANIVNEILR, ITVKPDVDYTLNSFAEWR, ASMSECDPAEHCTGQSSECPADVFHK
	C1	VM3BP_BOTJA	567	20.2	SVMP	GMVLPGTK, KTDLLTR, IPCAPEDVK, KIPCAPEDVK, MFYSNDDEHK, MYELANIVNEILR, MFYSNDDEHKGMVLPGTK, YLYMHAALVGLEIWSNGDK, ASMSECDPAEHCTGQSSECPADVFHK, KHDNAQLLTAIDFNGPTIGYAYIGSMCHPK
		OXLA_BOTPA	499	24.5	LAAO	STTDLPSR, IFLTCTK, HDDIFAYEK, EVTVTYQTSAK, RFDEIVGGMDK, EGWYANLGPMR, SAGQLYEESLQK, LPTSMYQAIQEK, DPGVLEYPVKPSEVGK, IYFAGEYTAQAHGWIDSTIK, VGEVNKDPGVLEYPVKPSEVGK
		VM3B2_BOTJA	217	24.3	SVMP	LFCHTK, QCVDVTTAY, ENVIITPCAQEDVK, KENVIITPCAQEDVK, SECDIAESCTGQSAQCPTDDFHK
	D1	OXLA_BOTPA	365	20.7	LAAO	IFLTCTK, HDDIFAYEK, EVTVTYQTSAK, RFDEIVGGMDK, SAGQLYEESLQK, LPTSMYQAIQEK, IYFAGEYTAQAHGWIDSTIK, VGEVNKDPGVLEYPVKPSEVGK
		VM3JA_BOTJA	277	17.7	SVMP	GMVLPGTK, KTDLLTR, IPCAPEDVK, GNYYGYCR, KIPCAPEDVK, MFYSNDDEHK, VCSNGHCVDVATAY, MFYSNDDEHKGMVLPGTK, ITVKPDVDYTLNSFAEWR, ASMSECDPAEHCTGQSSECPADVFHK
		VM2J2_BOTJA	274	19.1	SVMP	KTDLLNR, DNPQCILNK, IHQMVNIMK, RIHQMVNIMK, YIELFLVVDHGMFMK, DMINVQPAAPQTLDSFGEWR, STAVIEDHSETDLLVAVTMAHELGHNLGIR
	E1	OXLA_BOTPA	439	20.3	LAAO	STTDLPSR, IFLTCTK, FDEIVGGMDK, HDDIFAYEK, EVTVTYQTSAK, FWEDDGIHGGK, RFDEIVGGMDK, EGWYANLGPMR, LPTSMYQAIQEK, VGEVNKDPGVLEYPVKPSEVGK
		VSP20_BOTJA	271	15.4	SVSP	NDIMLIR, EWVLTVK, KNDIMLIR, IMGWGTITPSK, SVPNDDEEIRYPK
		VM2J2_BOTJA	179	13	SVMP	KTDLLNR, IHQMVNIMK, RIHQMVNIMK, DMINVQPAAPQTLDSFGEWR, HDTGSCSCGGYSCIMAPVISHDIAK
	F1	OXLA_BOTPA	421	16.1	LAAO	STTDLPSR, IFLTCTK, FDEIVGGMDK, HDDIFAYEK, EVTVTYQTSAK, FWEDDGIHGGK, SAGQLYEESLQK, KFWEDDGIHGGK, LPTSMYQAIQEK
		VSP20_BOTJA	272	22.9	SVSP	NDIMLIR, EWVLTVK, IYLGMHTR, KNDIMLIR, GAHAGLPVTSR, IMGWGTITPSK, SVPNDDEEIRYPK
		VM2J2_BOTJA	238	18	SVMP	KTDLLNR, DNPQCILNK, IHQMVNIMK, RIHQMVNIMK, YIELFLVVDHGMFMK, DMINVQPAAPQTLDSFGEWR, HDTGSCSCGGYSCIMAPVISHDIAK
	G1	OXLA_BOTPA	409	22.5	LAAO	STTDLPSR, IFLTCTK, HDDIFAYEK, EVTVTYQTSAK, FWEDDGIHGGK, SAGQLYEESLQK, KFWEDDGIHGGK, LPTSMYQAIQEK, IYFAGEYTAQAHGWIDSTIK, VGEVNKDPGVLEYPVKPSEVGK
		VSPH_BOTJR	354	34.2	SVSP	FFCLSSK, LKPGVYTK, FLVALYTSR, TLCAGILEGGK, VSDYTEWIR, IMGWGTISPTK, SIIAGNTDVTCPP, VSYPDVPHCANINLLDYEVCR
		VM2J2_BOTJA	306	18	SVMP	KTDLLNR, DNPQCILNK, IHQMVNIMK, RIHQMVNIMK, YIELFLVVDHGMFMK, DMINVQPAAPQTLDSFGEWR, HDTGSCSCGGYSCIMAPVISHDIAK
	H1	VM2J2_BOTJA	589	24.3	SVMP	KTDLLNR, DNPQCILNK, IHQMVNIMK, RIHQMVNIMK, YIELFLVVDHGMFMK, DMINVQPAAPQTLDSFGEWR, HDTGSCSCGGYSCIMAPVISHDIAK, STAVIEDHSETDLLVAVTMAHELGHNLGIR
		VSP1_BOTJA	565	59.9	SVSP	FICPNR, KPALYTK, MKLGVHSIK, INILDHAVCR, ETYPDVPHCAK, DDVLDKDIMLIR, AAYTWWPATSTTLCAGILQGGK, DTCEGDSGGPLICNGLQGIVSGGGNPCGQPR, LNRPVSNSEHIAPLSLPSSPPSVGSVCYVMGWGK
		OXLA_BOTPA	563	26.8	LAAO	STTDLPSR, IFLTCTK, FEPPLPPK, HDDIFAYEK, EVTVTYQTSAK, FWEDDGIHGGK, EGWYANLGPMR, SAGQLYEESLQK, KFWEDDGIHGGK, LPTSMYQAIQEK, NDKEGWYANLGPMR, DPGVLEYPVKPSEVGK, IYFAGEYTAQAHGWIDSTIK, VGEVNKDPGVLEYPVKPSEVGK
	I1	VM1B_BOTIN	1061	30.6	SVMP	KTDLLNR, IHQMVNIMK, ENPQCILNK, RIHQMVNIMK, YIELFIVVDHGMFMK, YLYIDIALTGVEIWSNK, YFSDCSYIQCWDFIMK, DMINVQPAAPQTLDSFGEWR, KSHDNAQLLTNTDFDGPTIGLAYVGTMCDPK
		VM2J2_BOTJA	1056	31.2	SVMP	KTDLLNR, DNPQCILNK, IHQMVNIMK, RIHQMVNIMK, YIELFLVVDHGMFMK, YLYIDIALTGVEIWSNK, YFSDCSYIQCWDFIMK, DMINVQPAAPQTLDSFGEWR, HDTGSCSCGGYSCIMAPVISHDIAK, STAVIEDHSETDLLVAVTMAHELGHNLGIR
		VM11_BOTAT	671	36.1	SVMP	KTDLLNR, IHQMVNIMK, ENPQCILNK, RIHQMVNIMK, YFSDCSYIQCWDFIMK, SHDNAQLLTSTDFNGPTIGLAYVGSMCDPK, KSHDNAQLLTSTDFNGPTIGLAYVGSMCDPK
C. rhodostoma	A2	OXLA_CALRH	340	19.8	LAAO	LPTAMYR, STTDLPSR, FNPPLLPK, IFLTCTTK, VHFNAQVIK, HDDIFAYEK, VTVVYETLSK, FWEDDGIHGGK, SAGQLYEESLGK, IYFAGEYTAQAHGWIDSTIK
		VM1K_CALRH	268	21.1	SVMP	KPECLFK, ETLYSFAK, VYLVIVADK, YCAGVVQDHTK, KPHNDAQFLTNK, ACVMAPEVNNNPTK, VPLLMAITMGHEIGHNLGMEHDEANCK
		OXLA_BOTAT	228	13.2	LAAO	STTDLPSR, IFLTCTK, HDDIFAYEK, FWEDDGIHGGK, SAGQLYEESLQK, IYFAGEYTAQAHGWIDSTIK
	B2	OXLA_CALRH	955	52.1	LAAO	LPTAMYR, VVEELKR, STTDLPSR, YDTYSTK, FNPPLLPK, IFLTCTTK, VHFNAQVIK, HDDIFAYEK, VTVVYETLSK, FDEIVDGMDK, FWEDDGIHGGK, SAGQLYEESLGK, DIQSFCYPSVIQK, NEEAGWYANLGPMR, KDIQSFCYPSVIQK, ETPSVTADYVIVCTTSR, FDEIVDGMDKLPTAMYR, LNEFSQENDNAWYFIK, DCADIVFNDLSLIHQLPK, IYFAGEYTAQAHGWIDSTIK, YAMGGITTFTPYQFQHFSDPLTASQGR, HVVIVGAGMAGLSAAYVLAGAGHQVTVLEASERPGGR
		VM1K_CALRH	382	26.1	SVMP	KPECLFK, ETLYSFAK, VYLVIVADK, YCAGVVQDHTK, KPHNDAQFLTNK, ACVMAPEVNNNPTK, RKPHNDAQFLTNK, ACVMAPEVNNNPTKK, DFDGNTVGLAFVGGICNEK, VPLLMAITMGHEIGHNLGMEHDEANCK
		V5NTD_NAJAT	320	13.2	5'-nucleotidase	LTTLGVNK, IINVGSEK, VGIIGYTTK, DEVEELQK, ASGNPILLNK, QVPVVQAYAFGK, ETPVLSNPGPYLEFR
	C2	VSPF1_CALRH	407	29.9	SVSP	VLCAGDLR, VMGWGSINR, IDVLSDEPR, MNLVFGMHR, RIDVLSDEPR, FDDEQERYPK, TSWDEDIMLIR, VIGGDECNINEHR
		VSPF2_CALRH	314	22.1	SVSP	SMVLYLGK, VMGWGSINK, WGEDIMLIR, YIDVLPDEPR, FLVALYDSTTR, FDDEQERFPK
		OXLA_CALRH	233	13.6	LAAO	FNPPLLPK, VHFNAQVIK, VTVVYETLSK, FWEDDGIHGGK, SAGQLYEESLGK, IYFAGEYTAQAHGWIDSTIK
	D2	VM1K_CALRH	515	21.6	SVMP	KPECLFK, VYLVIVADK, WRVEDLSK, YCAGVVQDHTK, KPHNDAQFLTNK, ACVMAPEVNNNPTK, RKPHNDAQFLTNK, ACVMAPEVNNNPTKK, VPLLMAITMGHEIGHNLGMEHDEANCK
		VSPF2_CALRH	357	42.2	SVSP	SMVLYLGK, FDDEQER, VMGWGSINK, ILCAGDLQGR, WGEDIMLIR, YIDVLPDEPR, FLVALYDSTTR, FDDEQERFPK, NFLCGGVLIHPEWVITAK, LDSCHCDSGGPLICSEEFHGIVYR
		VSPF1_CALRH	306	21.4	SVSP	VLCAGDLR, FDDEQER, IDVLSDEPR, MNLVFGMHR, RIDVLSDEPR, FDDEQERYPK, VIGGDECNINEHR
	E2	VM1K_CALRH	655	28.1	SVMO	KPECLFK, ETLYSFAK, VYLVIVADK, WRVEDLSK, YCAGVVQDHTK, KPHNDAQFLTNK, ACVMAPEVNNNPTK, RKPHNDAQFLTNK, ACVMAPEVNNNPTKK, DFDGNTVGLAFVGGICNEK, VPLLMAITMGHEIGHNLGMEHDEANCK
		VSPF1_CALRH	555	42.7	SVSP	VLCAGDLR, FDDEQER, VMGWGSINR, IDVLSDEPR, MNLVFGMHR, FDDEQERYPK, TSWDEDIMLIR, GPNPCAQPNKPALYTSIYDYR, DSCNSDSGGPLICNEELHGIVAR
		VSPF2_CALRH	431	34.5	SVSP	SMVLYLGK, FDDEQER, VMGWGSINK, KSMVLYLGK, WGEDIMLIR, YIDVLPDEPR, FDDEQERFPK, NFLCGGVLIHPEWVITAK, LDSCHCDSGGPLICSEEFHGIVYR
	F2	VM1K_CALRH	914	28.5	SVMP	KPECLFK, ETLYSFAK, VYLVIVADK, WRVEDLSK, DRKPECLFK, YCAGVVQDHTK, KPHNDAQFLTNK, ACVMAPEVNNNPTK, RKPHNDAQFLTNK, ACVMAPEVNNNPTKK, DFDGNTVGLAFVGGICNEK, VPLLMAITMGHEIGHNLGMEHDEANCK
		VSPF2_CALRH	661	42.6	SVSP	SMVLYLGK, FDDEQER, VMGWGSINK, KSMVLYLGK, ILCAGDLQGR, WGEDIMLIR, YIDVLPDEPR, FLVALYDSTTR, FDDEQERFPK, NFLCGGVLIHPEWVITAK, LDSCHCDSGGPLICSEEFHGIVYR
		VSPF1_CALRH	212	28.6	SVSP	VLCAGDLR, FDDEQER, VMGWGSINR, IDVLSDEPR, VIGGDECNINEHR, GPNPCAQPNKPALYTSIYDYR
	G2	VM1K_CALRH	630	28.1	SVMP	KPECLFK, ETLYSFAK, VYLVIVADK, WRVEDLSK, YCAGVVQDHTK, KPHNDAQFLTNK, ACVMAPEVNNNPTK, RKPHNDAQFLTNK, ACVMAPEVNNNPTKK, DFDGNTVGLAFVGGICNEK, VPLLMAITMGHEIGHNLGMEHDEANCK
		OXLA_CALRH	286	15.5	LAAO	LPTAMYR, VVEELKR, STTDLPSR, FNPPLLPK, IFLTCTTK, HDDIFAYEK, VTVVYETLSK, FWEDDGIHGGK, SAGQLYEESLGK
		VSPF2_CALRH	282	38.8	SVSP	SMVLYLGK, VMGWGSINK, ILCAGDLQGR, YIDVLPDEPR, FLVALYDSTTR, FDDEQERFPK, NFLCGGVLIHPEWVITAK, LDSCHCDSGGPLICSEEFHGIVYR
	H2	VM1K_CALRH	121	6.7	SVMP	VYLVIVADK, DFDGNTVGLAFVGGICNEK
D. russelii	A3	VM3CX_DABSI	319	14.9	SVMP	GMVDPGTK, GSYYGYCR, IPCAPQDVK, KIPCAPQDVK, NQCISLFGSR, SHDNALLFTDMR, GYCYNGDCPIMR, KSHDNALLFTDMR, NPCNMHYSCMDQHK, LKPGAECGNGLCCYQCK
		SLLC1_DABSI	210	24.7	Snaclec	FCTEQK, MEWSDR, GSHLVSLHSR, KGSHLVSLHSR, SMTCNFIAPVVCK
		SLLC2_DABSI	162	27.8	Snaclec	TWEAAER, FITHFWIGLMIK, FCMEHPNNGHLVSIESMEEAEFVAK
	B3	VM3CX_DABSI	652	25.5	SVMP	GMVDPGTK, IPCAPQDVK, DSCFQENLK, KIPCAPQDVK, NQCISLFGSR, SHDNALLFTDMR, GYCYNGDCPIMR, KSHDNALLFTDMR, DQLQQNGKPCQNNR, NPCNMHYSCMDQHK, LKPGAECGNGLCCYQCK, NCICNDSSCVMSPVLSDQPSK, IYEIVNSANEIFNPLNIHVTLIGVEFWCDR
		SL4_DABSI	532	33.6	Snaclec	FCTEQK, MEWSDR, GSHLVSLHSR, KGSHLVSLHSR, SMTCNFIAPVVCK, VFTEEMNWADAEK
		SL3_DABSI	255	40.5	Snaclec	AWNEGTNCFVFK, VFTEEMNWADAEK, GSHLLSLHNIAEADFVLK, NHWSHMDCSSTHNFVCK
	C3	OXLA_DABRR	2248	53.4	LAAO	AVEELKR, STTDLPSR, YDTYSTK, IFLTCTK, AIEESVHFK, NPLEECFR, YPVKPSEAGK, HDDIFAYEK, ITFKPPLPPK, VTVTYQTTQK, FWEDDGIQGGK, SAGQLYQESLGK, EGWYANLGPMR, RITFKPPLPPK, VTVLEASERPGGR, KFWEDDGIQGGK, DLQTFCYPSIIQK, NLLLETADYVIVCTTSR, FDEIVGGMDQLPTSMYR, LNEFVQETENGWYFIK, RFDEIVGGMDQLPTSMYR, IFFAGEYTANAHGWIDSTIK, HIVIVGAGMSGLSAAYVLAGAGHK, YAMGAITTFTPYQFQHFSEALTAPVGR
		OXLA_DABSI	1991	48.9	LAAO	AVEELKR, STTDLPSR, YDTYSTK, IFLTCTK, NPLEECFR, YPVKPSEAGK, HDDIFAYEK, ITFKPPLPPK, VTVTYQTTQK, FWEDDGIQGGK, SAGQLYQESLGK, RITFKPPLPPK, KFWEDDGIQGGK, ADDKNPLEECFR, DLQTFCYPSIIQK, FDEIVGGMDQLPTSMYR, LNEFVQETENGWYFIK, RFDEIVGGMDQLPTSMYR, IFFAGEYTANAHGWIDSTIK, YAMGAITTFTPYQFQHFSEALTAPVGR
		V5NTD_NAJAT	426	22.1	5'-nucleotidase	IINVGSEK, VGIIGYTTK, ASGNPILLNK, VPTYVPLEMEK, QVPVVQAYAFGK, HGQGTGELLQVSGIK, ETPVLSNPGPYLEFR, GSFELTILHTNDVHAR, GDSSNHSSGDLDISIVGDYIK
	D3	PA2B8_DABRR	335	65.3	PLA2	MILEETGK, QNLNTYSK, VNGAIVCEK, YMLYPDFLCK, KYMLYPDFLCK, VNGAIVCEKGTSCENR, LAIPSYSSYGCYCGWGGK, CCFVHDCCYGNLPDCNPK
		VSPG_DABSI	302	54.6	SVSP	TLCAGILK, NEDEQIR, YFCLNTK, DIMLIRLR, NEDEQIRVPR, EWVLTAAHCDR, FPNGLDKDIMLIR, WCEPLYPWVPADSR, RPVTYSTHIAPVSLPSR, ISTTEDTYPDVPHCTNIFIVK, DTCHGDSGGPLICNGEMHGIVAGGSEPCGQHLKPAVYTK
		PA2B3_DABRR	276	55.4	PLA2	NLNTYSK, IYMLYPDFLCK, SLLEFGMMILEETGK, VNGAIVCEQGTSCENR, CCFVHDCCYGNLPDCNPK
D. acutus	D4	VM3AK_DEIAC	1434	33.7	SVMP	GMVLPGTK, LYCTSPEK, NMPQCILK, IACEPQNVK, DPCCDAATCK, IIVQPSADDTLK, LFLVADNIMYLK, ACSNGQCVDVTTPY, MYDMANILNLIFR, MNIHVAVTDLEIWSDK, MNIHVAVTDLEIWSDKDK, SCVMAGTLSCEASYLFSDCSR, IHHLVAIAMAHEMGHNLGIDHDK, IHHLVAIAMAHEMGHNLGIDHDKDTCTCAAK, SHDNAQLLTGINFNGPTAGLAYLGGICDPMYSTAIVQDHNK
		VM3AH_DEIAC	856	24.9	SVMP	GMVLPGTK, YNGDLDK, TYLLAEK, GNYYGYCR, KIPCASEDVK, KGNYYGYCR, MFYSNDDEHK, HDNAQLITGIDFR, VCSNGHCVDVTTAY, KHDNAQLITGIDFR, MYEAANNMNEMYR, GSIIGYAYIGSMCHPK, ITVKPDVDYTLNAFAEWR, ASMSECDPAEHCTGQSSECPADVFHK
		VM3A2_DEIAC	702	36.5	SVMP	YNGDLDK, TYLLAEK, YVETVFVVDK, HDNAQLITGIDFR, KHDNAQLITGIDFR, MYEAANNMNEMYR, GSIIGYAYIGSMCHPK, ITVKPDVDYTLNAFAEWR
	B4	VSP1_DEIAC	310	29.6	SVSP	DKDIMLIR, VMGWGAISPSR, VYDYNDWIR, FDDEQGREPIEK, TLCAGVMQGGIDSCNR, DVLPDVPHCVNINLVNNAECR
		VM1H1_DEIAC	293	21	SVMP	ENPPCILNKPLR, YFSDCSYIQCR, DLINVETSAENTLK, YMEIVIVVDHSMYTK, AWVYEMINTISESYR, YLYIDIIVSALEMWSEK
		VM1AA_DEIAC	261	22.5	SVMP	SVGVVQDHSSVNR, ENPPCILNKPLR, YFSDCSYIQCR, DLINVETSAENTLK, LVAITLAHEMAHNLGVR, HDEGSCSCGSGYTCIMSPVINSEVIK
	C4	SLCA_DEIAC	345	54.8	Snaclec	HVFMCK, TWEDAER, FCYQPFK, IKPYVWIGLR, TWENVYCGLK, VSYENLVEPFSK, EADFVAGVLSENIK, VSYENLVEPFSKK, FCTEQANGGHLVSFESAR
		SLCB_DEIAC	317	41.8	Snaclec	TWAEAQK, FCTEQR, TQPFVCK, TSDNQWLSR, AWSGIPECIISK, ECHLVSFHSAEEVDFVVSK, KECHLVSFHSAEEVDFVVSK
		VM1H1_DEIAC	316	18	SVMP	YFSDCSYIQCR, DLINVETSAENTLK, YMEIVIVVDHSMYTK, AWVYEMINTISESYR, YLYIDIIVSALEMWSEK
	D4	VM11_DEIAC	1355	36.9	SVMP	KDLITVK, TAATDTLK, LFAKWR, QTDLLKR, CNCNVCIMAPR, TFSDCSNNDYQK, EIFKPLNLDITLSGIEMWDK, EIFKPLNLDITLSGIEMWDKK, IDNDNAQLQTAVDFDGETVGLAFK, QQTWPQTSVNLQLIVDHSMYAK, RIDNDNAQLQTAVDFDGETVGLAFK, YSAGIIQDHSAIPLLMAVTMAHELGHNLGMDHDDTSK
		VM1H5_DEIAC	857	28	SVMP	KDLITVK, TAATDTLK, QTDLLKR, TFSDCSNNDYQK, QQTWPQTSVNLQLVVDR, IDNDNAQLQTAVDFDGETVGLAFK, RIDNDNAQLQTAVDFDGETVGLAFK, YSAGIIQDHSAIPLLMAVTMAHELGHNLGMDHDDTYK, RYSAGIIQDHSAIPLLMAVTMAHELGHNLGMDHDDTYK
		VM1AA_DEIAC	800	33.7	SVMP	SVGVVQDHSSVNR, ENPPCILNKPLR, YFSDCSYIQCR, RSVGVVQDHSSVNR, DLINVETSAENTLK, YMEIVIVVDHSMVK, LVAITLAHEMAHNLGVR, HDEGSCSCGSGYTCIMSPVINSEVIK, ISHDNAQLLTATDFDGPTIGLAYVASMCDPK
E. ocellatus	A5	VM3E1_ECHOC	815	36	SVMP	GMVDPGTK, RYLINK, ERDLMNR, VAIVADYLIFR, DEDKGMVDPGTK, NPCQIFYTPR, MPQCILIKPSR, ASQLNLTPEQQR, LYCFDNLPEHK, IYEILNILNEIYK, SCIMSATLSCEGSYR, LTPGSQCADGECCDQCR, DECDKADLCTGQSAECPADQFQR, INFLVALAMAHELGHNLGMTHDEQFCTCGAK, NHDNTQLLTGMNFDGPTAGLGYVGTMCHPQFSAAVVQDHNK, KNHDNTQLLTGMNFDGPTAGLGYVGTMCHPQFSAAVVQDHNK
		OXLA_ECHOC	303	17.1	LAAO	STTDLPSR, YDTYSTK, VTYQTAAK, IFLTCTK, IFLTCTKK, VTVLEASQLVGGR, RFDEIVGGMDQLPTSMYR, DIVVVGAGMSGLSAAYVLAGAGHK
		VM3E2_ECHOC	190	9	SVMP	LYCSYK, TLDSFGEWR, CPLTLYQCR, ANEEDKGMVDEGTK, LHSWVECESGECCDQCR
	B5	OXLA_ECHOC	868	40.9	LAAO	AVEELKR, DVNQASEL, STTDLPSR, YDTYSTK, VTYQTAAK, IFLTCTK, IFLTCTKK, YPVKPSEAGK, FCNPSVIQK, HDDIFAYEK, SAGQLYQEALGK, EGWYANLGPMR, RINFKPPLPPK, VTVLEASQLVGGR, KFWEDDGIQGGK, EADYEEFLEIAK, RFDEIVGGMDQLPTSMYR, VYFAGEYTANAHGWIDSTIK, DIVVVGAGMSGLSAAYVLAGAGHK
		VM3E2_ECHOC	620	21	SVMP	KIPCAPK, LYCSYK, GMVDEGTK, AGTLCRPAR, CMINKPLR, TLDSFGEWR, LGNTYAYCR, CPLTLYQCR, ANEEDKGMVDEGTK, ACIMSPYLSDQPTK, SFGDYISCLPCYR, DVVGVQESCFQYNR, LHSWVECESGECCDQCR
		VM3E1_ECHOC	402	22.5	SVMP	GMVDPGTK, RYLINK, IPCAPEDVK, KIPCAPEDVK, NQCISLFGSR, VAIVADYLIFR, MPQCILIKPSR, LYCFDNLPEHK, LTPGSQCADGECCDQCR, DECDKADLCTGQSAECPADQFQR, INFLVALAMAHELGHNLGMTHDEQFCTCGAK
	C5	OXLA_ECHOC	2897	53.8	LAAO	AVEELKR, DVNQASEL, STTDLPSR, YDTYSTK, VTYQTAAK, IFLTCTK, IFLTCTKK, NPLEECFR, YPVKPSEAGK, FCNPSVIQK, HDDIFAYEK, INFKPPLPPK, FWEDDGIQGGK, SAGQLYQEALGK, EGWYANLGPMR, RINFKPPLPPK, VTVLEASQLVGGR, KFWEDDGIQGGK, EADYEEFLEIAK, TLSDVTADYVIVCTTSR, FDEIVGGMDQLPTSMYR, RFDEIVGGMDQLPTSMYR, YAMGAITTFTPYQFQDYSK, VYFAGEYTANAHGWIDSTIK, DIVVVGAGMSGLSAAYVLAGAGHK, FGLELNEFVQETDNGWYFVK, KFGLELNEFVQETDNGWYFVK
		VM3E2_ECHOC	1070	44.5	SVMP	KIPCAPK, LYCSYK, GMVDEGTK, CMINKPLR, TLDSFGEWR, LGNTYAYCR, DPCCDAASCK, CPLTLYQCR, ANEEDKGMVDEGTK, ACIMSPYLSDQPTK, VCSNGYCVDLNVAY, SFGDYISCLPCYR, DVVGVQESCFQYNR, LHSWVECESGECCDQCR, EEECDCGSPENCRDPCCDAASCK, AHDNAHLITAMHFDAQTLGLAYTGSMCHPK, KAHDNAHLITAMHFDAQTLGLAYTGSMCHPK, YSTGVFQDSSEINIFVAITLAHELGHNLGISHDVPSCTCQTK, TWIFEMLNTVNEIYLPWNIHVPLVGLEFWTQGDLINVVSSADK
		OXLA_DABRR	1148	23.2	LAAO	AVEELKR, STTDLPSR, YDTYSTK, IFLTCTK, DVNRASEL, IFLTCTKK, NPLEECFR, YPVKPSEAGK, HDDIFAYEK, FWEDDGIQGGK, SAGQLYQESLGK, EGWYANLGPMR, KFWEDDGIQGGK, FDEIVGGMDQLPTSMYR, RFDEIVGGMDQLPTSMYR
	D5	OXLA_ECHOC	893	35.9	LAAO	AVEELKR, STTDLPSR, YDTYSTK, VTYQTAAK, IFLTCTK, IFLTCTKK, YPVKPSEAGK, FCNPSVIQK, HDDIFAYEK, EGWYANLGPMR, VTVLEASQLVGGR, EADYEEFLEIAK, TLSDVTADYVIVCTTSR, FDEIVGGMDQLPTSMYR, RFDEIVGGMDQLPTSMYR, VYFAGEYTANAHGWIDSTIK, DIVVVGAGMSGLSAAYVLAGAGHK
		VM3E2_ECHOC	461	24.8	SVMP	KIPCAPK, LYCSYK, TLDSFGEWR, LGNTYAYCR, RAGTLCRPAR, CPLTLYQCR, ANEEDKGMVDEGTK, ACIMSPYLSDQPTK, SFGDYISCLPCYR, DVVGVQESCFQYNR, LHSWVECESGECCDQCR, AHDNAHLITAMHFDAQTLGLAYTGSMCHPK
		OXLA_DABRR	427	17.1	LAAO	AVEELKR, STTDLPSR, YDTYSTK, IFLTCTK, DVNRASEL, IFLTCTKK, YPVKPSEAGK, HDDIFAYEK, EGWYANLGPMR, FDEIVGGMDQLPTSMYR, RFDEIVGGMDQLPTSMYR
	E5	VM3E2_ECHOC	795	31.8	SVMP	KIPCAPK, LYCSYK, GMVDEGTK, TLDSFGEWR, LGNTYAYCR, RAGTLCRPAR, CPLTLYQCR, ANEEDKGMVDEGTK, ACIMSPYLSDQPTK, SFGDYISCLPCYR, DVVGVQESCFQYNR, LHSWVECESGECCDQCR, AHDNAHLITAMHFDAQTLGLAYTGSMCHPK, KAHDNAHLITAMHFDAQTLGLAYTGSMCHPK, YSTGVFQDSSEINIFVAITLAHELGHNLGISHDVPSCTCQTK
		PA2HS_ECHOC	353	55.8	PLA2	LPDCSPK, MIIQETGK, ENLQTYNK, YTYYPNFLCK, KYTYYPNFLCK, CCFVHSCCYDK, ENGEIICENSTSCK, SPFPSYTSYGCFCGGGEK
		OXLA_ECHOC	301	16.5	LAAO	STTDLPSR, IFLTCTK, IFLTCTKK, FCNPSVIQK, HDDIFAYEK, VTVLEASQLVGGR, EADYEEFLEIAK, DIVVVGAGMSGLSAAYVLAGAGHK
	F5	VM2OC_ECHOC	692	16.8	SVMP	SYQFSDCSMNEYR, YVQLVIVADHSMVTK, NNNDLTALTTWIHQIVNDMIVMYR, ILNIHITLANVEIWSSGDLIAVTSSAPTTLR
		OXLA_ECHOC	364	19.6	LAAO	STTDLPSR, IFLTCTK, FCNPSVIQK, FWEDDGIQGGK, KFWEDDGIQGGK, YAMGAITTFTPYQFQDYSK, VYFAGEYTANAHGWIDSTIK, DIVVVGAGMSGLSAAYVLAGAGHK
		PA2HS_ECHOC	318	55.8	PLA2	LPDCSPK, MIIQETGK, ENLQTYNK, YTYYPNFLCK, KYTYYPNFLCK, CCFVHSCCYDK, ENGEIICENSTSCK, SPFPSYTSYGCFCGGGEK
D. polylepis	A6	HYAL1_BITAR	359	10.2	Hyal	YKVDLDLK, NDQLLWLWR, NFMCQCYQGWK, KNFMCQCYQGWK, HSDSNAFLHLFPESFR, KHSDSNAFLHLFPESFR
		VM3M1_NAJMO	254	8.2	SVMP	SVAVVQDHSK, SSQLTNTPEQDR, VYEMVNALNTMYR, LQHEAQCDSGECCEK
		VM3_NAJKA	232	3.7	SVMP	CGDGMVCSNR, DPSYGMVEPGTK
	B6	VM3_NAJKA	317	5.8	SVMP	CGDGMVCSNR, DPSYGMVEPGTK, TKPAYQFSSCSVR
N. mossambica	A7	VM3M1_NAJMO	1848	36.9	SVMP	KILCAAK, SVAVVQDHSK, DPNYGMVAPGTK, NSMICHCPPPSK, NDCDFPELCTGR, DRPQCILNKPSR, KNSMICHCPPPSK, VYEMVNALNTMYR, AIVTPPVCGNYFVER, RVYEMVNALNTMYR, YIEFYVVVDNVMYR, KAIVTPPVCGNYFVER, LQHEAQCDSGECCEK, KYIEFYVVVDNVMYR, YYESLSEFSSCSVQEHR, STSMVAITMAHQMGHNLGMNDDR, NSMICHCPPPSKDPNYGMVAPGTK, GEECDCGSPEDCQNTCCDAATCK, LNFHIALIGLEIWSNGNEINVQSDVQATLDLFGEWR
		VM3_NAJKA	343	7.2	SVMP	DSCFTLNQR, CGDGMVCSNR, DPSYGMVEPGTK, CPIMTNQCIALR
		PA2B3_NAJMO	234	78	PLA2	NLYQFK, GTPVDDLDR, YIDANYNINFK, MGCWPYFTLYK, CCQVHDNCYEK, CGAAVCNCDLVAANCFAGAR, NMIHCTVPSRPWWHFADYGCYCGR
	B7	VM3M1_NAJMO	723	27.8	SVMP	KILCAAK, SVAVVQDHSK, DPNYGMVAPGTK, NSMICHCPPPSK, NDCDFPELCTGR, DRPQCILNKPSR, VYEMVNALNTMYR, AIVTPPVCGNYFVER, YYESLSEFSSCSVQEHR, STSMVAITMAHQMGHNLGMNDDR, LNFHIALIGLEIWSNGNEINVQSDVQATLDLFGEWR
		VM3_NAJKA	532	9.2	SVMP	DSCFTLNQR, CGDGMVCSNR, DPSYGMVEPGTK, NSMICNCSISPR, CPIMTNQCIALR
		VM3H_NAJAT	453	9.5	SVMP	DSCFTLNQR, CGDGMVCSNR, NSMICNCSISPR, CPIMTNQCIALR, YIEFYVVVDNIMYR, KYIEFYVVVDNIMYR
	C7	PA2B3_NAJMO	360	68.6	PLA2	NLYQFK, GTPVDDLDR, YIDANYNINFK, MGCWPYFTLYK, CGAAVCNCDLVAANCFAGAR, NMIHCTVPSRPWWHFADYGCYCGR
		PA2B2_NAJMO	227	68.6	PLA2	NLYQFK, GTAVDDLDR, YIDANYNINLK, LGCWPYLTLYK, CAAAVCNCDLVAANCFAGAR, NMIHCTVPSRPWWHFADYGCYCGR
		3SA1_NAJMO	195	43.3	3FTx	AAPMVPVK, GCIDVCPK, CNQLIPPFWK
N. naja	A8	OXLA_NAJAT	1923	54.4	LAAO	KDPSLLK, KWNLDK, RVWEVK, KVIEELK, YDSYSTK, IQYDAEK, IFLTCSK, STTDLPSR, VIEELKR, VTYQTPAK, VTLLEASER, SDALFSYEK, YPVKPSEEGK, IHFAGEYTGR, IYFEPPLPPK, FWEADGIHGGK, SASQLYQESLR, EIQALCYPSIK, IYFEPPLPPKK, EGWYVNMGPMR, RIYFEPPLPPK, SASQLYQESLRK, REIQALCYPSIK, FHGWIDSTIMTGLR, TFVTADYVIVCSTSR, TCADIVINDLSLIHDLPK, HVVVVGAGMAGLSAAYVLAGAGHK, LNEFFQENENAWYYINNIR, YTMGSITSFTPYQFQDYFESAAAPVGR
		VM3_NAJKA	1327	30.8	SVMP	RNQLVIK, DSCFTLNQR, CGDGMVCSNR, TSAAVVQDYSK, ATLDLFGEWR, NSMICNCSISPR, CPIMTNQCIALR, TKPAYQFSSCSVR, YIEFYMVVDNIMYR, LQHEAQCDSEECCEK, MVAITMAHEMGHNLGMNHDK, DDCDLPELCTGQSAECPTDVFQR, NDNAQLLTGIDFNGTPVGLAYIGSICNPK
		VM3H_NAJAT	1089	24.6	SVMP	DSCFTLNQR, CGDGMVCSNR, DPNYGMVEPGTK, NSMICNCSISPR, CPIMTNQCIALR, TKPAYQFSSCSVR, NGLPCQNNQGYCYNGK, LQHEAQCDSEECCEK, DDCDLPELCTGQSAECPTDVFQR, NDNAQLLTGIDFNGTPVGLAYIGSICNPK
	B8	VM3K_NAJKA	1200	52.1	SVMP	LYCTEK, QTVLLPR, GDDGSFCR, GCFDLNMR, CGDGMVCSK, DYQEYLLR, GQCVDVQTAY, YYNYDKPAIK, VYEMINAVNTK, FEVKPAASVTLK, YIEFYVIVDNR, TAPAFQFSSCSIR, NGHPCQNNQGYCYNGK, CPTLTNQCIALLGPHFTVSPK, HDCDLPELCTGQSAECPTDSLQR, MSLVASTMTHELGHNLGIHHDEASCICIPGPCIMLK
		VM3KL_NAJAT	841	20.6	SVMP	LYCTEK, ETVLLPR, GDDGSFCR, GCFDLNMR, CGDGMVCSK, GQCVDVQTAY, YYNNDKPAIK, VYEMINAVNTK, FEVKPAASVTLK, YIEFYVIVDNR, TAPAFQFSSCSIR, DKFEVKPAASVTLK, KYIEFYVIVDNR, IHIALIGLEIWSNK
		OXLA_NAJAT	763	41.6	LAAO	KDPSLLK, RVWEVK, YDSYSTK, IQYDAEK, IFLTCSK, STTDLPSR, VIEELKR, VTYQTPAK, VTLLEASER, SDALFSYEK, IHFAGEYTGR, IYFEPPLPPK, FWEADGIHGGK, SASQLYQESLR, EIQALCYPSIK, EGWYVNMGPMR, KFWEADGIHGGK, FHGWIDSTIMTGLR, TFVTADYVIVCSTSR, TCADIVINDLSLIHDLPK, HVVVVGAGMAGLSAAYVLAGAGHK
	C8	3SA2_NAJOX	678	61.7	3FTx	LVPLFSK, KLVPLFSK, GCIDVCPK, YVCCNTDK, MFMVAAPHVPVK, MFMVAAPHVPVKR
		3SA1_NAJNA	413	50	3FTx	LIPLAYK, MYMVSNK, GCIDVCPK, YECCNTDR
		3SAFA_NAJAT	349	53.3	3FTx	LVPLFSK, KLVPLFSK, MFMVATPK, GCIDVCPK, YVCCNTDK
	D8	3SA2_NAJOX	395	61.7	3FTx	KLVPLFSK, GCIDVCPK, YVCCNTDK, MFMVAAPHVPVK, MFMVAAPHVPVKR
		CRVP2_NAJKA	298	33.6	Cysteine-rich venom protein	CAASCFCR, VIQSWYDENK, QNACQTEWMK, CSFAHSPPHLR, VIQSWYDENKK, IGCGENLFMSSQPYAWSR, YLYVCQYCPAGNIIGSIATPYK
		CRVP1_NAJAT	260	37.7	Cysteine-rich venom protein	VSPTASNMLK, EIVDLHNSLR, SNCPASCFCR, MEWYPEAASNAER, WANTCSLNHSPDNLR, TWTEIIHLWHDEYK, VLEGIQCGESIYMSSNAR
